# Supplementary material for: The cytochrome d oxidase complex regulated by fexA is an Achilles' heel in the in vivo survival of Vibrio vulnificus
Source: Emerg Microbes Infect. 2019 Sep 23;8(1):1406–15. doi: 10.1080/22221751.2019.1665972 (PMC6764401; doi:10.1080/22221751.2019.1665972)
Supplement: Supplemental Material [file TEMI_A_1665972_SM7598.zip]

Archive with 2 entries (2 files):
- R1_FexA_Suppl_Figures_EMI_FINAL_090519_clean.zip
- R1_FexA_suppl_information_FINAL_091519_clean.docx
